# Supplementary material for: Host Gender and Androgen Levels Regulate Gut Bacterial Taxa in Pigs Leading to Sex-Biased Serum Metabolite Profiles
Source: Front Microbiol. 2019 Jun 18;10:1359. doi: 10.3389/fmicb.2019.01359 (PMC6591444; doi:10.3389/fmicb.2019.01359)
Supplement: TABLE S1 — The sex-biased OTUs in the Duroc population. [file Table_1.XLSX]

## Sheet: Sheet1
Supporting information Table S1. The sex-biased OTUs in the Duroc pig population
OTU_ID	Entire boars (Mean ± SD )	Gilts (Mean ± SD)	P value	Q value	Taxonomy
Otu28	23.735 ± 77.893	7.019 ± 15.477	0.0066682	0.0488647	Bacteria;Proteobacteria;Gammaproteobacteria;Aeromonadales;Succinivibrionaceae;Succinivibrio
Otu508	13.157 ± 17.545	7.352 ± 10.589	0.00321813	0.0353665	Bacteria;Proteobacteria;Deltaproteobacteria;Desulfovibrionales;Desulfovibrionaceae
Otu1364	11.059 ± 13.524	6.537 ± 8	0.00178848	0.032084	Bacteria;Bacteroidetes;Bacteroidia;Bacteroidales;Prevotellaceae;Prevotella
Otu474	15.211 ± 17.707	9.481 ± 14.301	0.00226333	0.032084	Bacteria;Firmicutes;Clostridia;Clostridiales;Veillonellaceae;Mitsuokella
Otu1162	18.059 ± 21.111	11.176 ± 13.627	0.00322491	0.0353665	Bacteria;Bacteroidetes;Bacteroidia;Bacteroidales;Prevotellaceae;Prevotella
Otu319	8.897 ± 9.863	6.25 ± 8.351	0.00551918	0.0453953	Bacteria;Firmicutes;Clostridia;Clostridiales;Ruminococcaceae;Ruminococcus
Otu4	257.508 ± 358.69	190.139 ± 366.413	0.000897122	0.0227041	Bacteria;Firmicutes;Bacilli;Lactobacillales;Streptococcaceae;Streptococcus;Streptococcus_luteciae
Otu1548	10.259 ± 9.005	7.574 ± 6.87	0.0071292	0.0488647	Bacteria;Bacteroidetes;Bacteroidia;Bacteroidales;Prevotellaceae;Prevotella
Otu1455	10.649 ± 9.042	8.046 ± 8.184	0.00189174	0.032084	Bacteria;Bacteroidetes;Bacteroidia;Bacteroidales;Prevotellaceae;Prevotella;Prevotella_stercorea
Otu240	19.335 ± 12.73	15.13 ± 10.236	0.00276965	0.0350467	Bacteria;Firmicutes;Erysipelotrichi;Erysipelotrichales;Erysipelotrichaceae;Bulleidia;Bulleidia_p-1630-c5
Otu263	17.757 ± 12.846	14.472 ± 13.337	0.00737788	0.0495372	Bacteria;Bacteroidetes;Bacteroidia;Bacteroidales;Prevotellaceae;Prevotella
Otu673	69.297 ± 41.89	55.898 ± 38.167	0.00350799	0.0368087	Bacteria;Bacteroidetes;Bacteroidia;Bacteroidales;Prevotellaceae;Prevotella;Prevotella_stercorea
Otu91	71.665 ± 45.174	58.296 ± 38.844	0.00422685	0.0375847	Bacteria;Firmicutes;Clostridia;Clostridiales;Ruminococcaceae;Oscillospira
Otu194	12.265 ± 12.958	13.806 ± 10.071	0.00700985	0.0488647	Bacteria;Firmicutes;Clostridia;Clostridiales;Ruminococcaceae;Ruminococcus
Otu316	8.292 ± 17.344	9.139 ± 11.836	0.000773243	0.0211997	Bacteria;Bacteroidetes;Bacteroidia;Bacteroidales;S24-7
Otu375	14.703 ± 10.817	17.213 ± 10.96	0.00667202	0.0488647	Bacteria;Firmicutes;Clostridia;Clostridiales;Ruminococcaceae;Oscillospira
Otu236	18.103 ± 17.705	21.648 ± 16.504	0.00651539	0.0488647	Bacteria;Bacteroidetes;Bacteroidia;Bacteroidales;Paraprevotellaceae
Otu175	14.849 ± 22.095	17.435 ± 18.939	0.00243799	0.032084	Bacteria;Spirochaetes;Spirochaetes;Spirochaetales;Spirochaetaceae;Treponema
Otu1347	16.249 ± 13.516	19.472 ± 11.999	0.00295673	0.0353665	Bacteria;Firmicutes;Clostridia;Clostridiales;Ruminococcaceae
Otu45	91.016 ± 100.689	110.5 ± 100.807	0.00391396	0.0375847	Bacteria;Firmicutes;Clostridia;Clostridiales;Ruminococcaceae;Oscillospira
Otu217	45.384 ± 34.888	55.546 ± 35.936	0.00535336	0.0453953	Bacteria;Firmicutes;Clostridia;Clostridiales;Ruminococcaceae
Otu81	70 ± 67.348	84.148 ± 61.185	0.00201013	0.032084	Bacteria;Bacteroidetes;Bacteroidia;Bacteroidales
Otu302	12.492 ± 12.592	15.444 ± 12.195	0.00358018	0.0368087	Bacteria;Firmicutes;Clostridia;Clostridiales;Ruminococcaceae
Otu209	9.178 ± 9.719	11.62 ± 13.564	0.0068603	0.0488647	Bacteria;Firmicutes;Clostridia;Clostridiales;Ruminococcaceae;Ruminococcus
Otu51	70.724 ± 45.891	93.574 ± 61.215	0.000460973	0.0164325	Bacteria;Firmicutes;Clostridia;Clostridiales;Ruminococcaceae
Otu1349	10.33 ± 15.311	13.306 ± 16.036	0.00656837	0.0488647	Bacteria;Firmicutes;Clostridia;Clostridiales;Lachnospiraceae
Otu123	21.476 ± 26.647	28.87 ± 31.016	0.00411624	0.0375847	Bacteria;Bacteroidetes;Bacteroidia;Bacteroidales
Otu230	8.389 ± 12.563	11.556 ± 12.11	0.00195622	0.032084	Bacteria;Firmicutes;Clostridia;Clostridiales;Ruminococcaceae
Otu331	10.519 ± 10.741	14.88 ± 13.441	0.00201455	0.032084	Bacteria;Spirochaetes;Spirochaetes;Sphaerochaetales;Sphaerochaetaceae;Sphaerochaeta
Otu907	7.881 ± 27.779	10.352 ± 19.552	0.00240992	0.032084	Bacteria;Bacteroidetes;Bacteroidia;Bacteroidales
Otu479	6.314 ± 6.746	9.315 ± 10.085	0.00227505	0.032084	Bacteria;Firmicutes;Clostridia;Clostridiales;Ruminococcaceae;Faecalibacterium
Otu207	8.524 ± 26.497	11.472 ± 21.921	0.00172099	0.032084	Bacteria;Bacteroidetes;Bacteroidia;Bacteroidales;Paraprevotellaceae;YRC22
Otu309	11.627 ± 12.364	18.009 ± 18.007	0.00388449	0.0375847	Bacteria;Firmicutes;Clostridia;Clostridiales;Ruminococcaceae
Otu291	7.514 ± 14.654	11.361 ± 16.093	0.00207225	0.032084	Bacteria;Firmicutes;Clostridia;Clostridiales
Otu190	11.065 ± 29.143	16.185 ± 28.159	0.000279905	0.0153481	Bacteria;Bacteroidetes;Bacteroidia;Bacteroidales
Otu134	14.746 ± 21.841	24.13 ± 41.906	0.00544227	0.0453953	Bacteria;Firmicutes;Clostridia;Clostridiales;Lachnospiraceae
Otu94	15.276 ± 16.516	25.333 ± 39.297	0.000499469	0.0164325	Bacteria;Firmicutes;Clostridia;Clostridiales;Ruminococcaceae
Otu174	45.546 ± 112.659	65.528 ± 113.709	0.000589185	0.017622	Bacteria;Bacteroidetes;Bacteroidia;Bacteroidales;BS11
Otu281	8.092 ± 16.597	12.269 ± 16.221	0.000140204	0.00922545	Bacteria;Bacteroidetes;Bacteroidia;Bacteroidales
Otu110	18.805 ± 29.946	30.426 ± 43.173	0.00174118	0.032084	Bacteria;Firmicutes;Clostridia;Clostridiales
Otu29	16.038 ± 52.727	23.361 ± 37.678	0.00311838	0.0353665	Bacteria;Bacteroidetes;Bacteroidia;Bacteroidales
Otu244	6.989 ± 13.341	11.593 ± 18.164	0.00676883	0.0488647	Bacteria;Proteobacteria;Alphaproteobacteria;Rickettsiales
Otu32	36.184 ± 52.765	66.806 ± 97.893	0.000451779	0.0164325	Bacteria;Spirochaetes;Spirochaetes;Spirochaetales;Spirochaetaceae;Treponema
Otu373	9.47 ± 17.926	15.861 ± 24.332	0.000462361	0.0164325	Bacteria;Firmicutes;Clostridia;Clostridiales;Lachnospiraceae;Coprococcus
Otu180	24.427 ± 30.502	42.898 ± 44.524	1.36203e-06	0.000149369	Bacteria;Firmicutes;Clostridia;Clostridiales;Ruminococcaceae;Oscillospira
Otu272	13.465 ± 20.257	27.176 ± 42.677	0.00403354	0.0375847	Bacteria;Bacteroidetes;Bacteroidia;Bacteroidales;Bacteroidaceae;Bacteroides
Otu323	5.486 ± 27.258	10.889 ± 44.83	9.37871e-08	1.5428e-05	Bacteria;Bacteroidetes;Bacteroidia;Bacteroidales
Otu13	25.357 ± 59.365	54.731 ± 100.962	1.59608e-10	5.25111e-08	Bacteria;Firmicutes;Bacilli;Lactobacillales;Lactobacillaceae;Lactobacillus
Otu23	11.622 ± 29.026	34.185 ± 100.113	3.6667e-05	0.00301586	Bacteria;Spirochaetes;Spirochaetes;Spirochaetales;Spirochaetaceae;Treponema
