# Supplementary material for: Host Gender and Androgen Levels Regulate Gut Bacterial Taxa in Pigs Leading to Sex-Biased Serum Metabolite Profiles
Source: Front Microbiol. 2019 Jun 18;10:1359. doi: 10.3389/fmicb.2019.01359 (PMC6591444; doi:10.3389/fmicb.2019.01359)
Supplement: TABLE S2 — The sex-biased OTUs in the F6 population. [file Table_2.XLSX]

## Sheet: Sheet1
Supporting information Table S2. The sex-biased OTUs in the F6 pig population
OTU_ID	Entire boars (Mean ± SD)	Gilts (Mean ± SD)	P value	Q value	Taxonomy
Otu61	10.929 ±28.572	41.056 ±29.624	2.92e-07	1.4e-05	Bacteria;Bacteroidetes;Bacteroidia;Bacteroidales;p-2534-18B5
Otu251	2.25 ±5.488	22.194 ±20.916	2.12e-08	3.54e-06	Bacteria;Verrucomicrobia;Verruco-5;WCHB1-41;RFP12
Otu12	15.964 ±38.859	44.50 ±65.067	8.18e-06	0.000130062	Bacteria;Spirochaetes;Spirochaetes;Spirochaetales;Spirochaetaceae;Treponema
Otu142	34.321 ±45.945	6.611 ±9.366	1e-07	8.36e-06	Bacteria;Firmicutes;Clostridia;Clostridiales;Ruminococcaceae;Ruminococcus
Otu1648	28.571 ±20.102	6.028 ±12.171	5.87e-09	1.96e-06	Bacteria;Firmicutes;Clostridia;Clostridiales;Clostridiaceae
Otu1424	10.929 ±35.438	141.306 ±123.286	1.26e-07	8.44e-06	Bacteria;Spirochaetes;Spirochaetes;Spirochaetales;Spirochaetaceae;Treponema
Otu8	3.75 ±10.466	164.583 ±177.416	3.48e-08	3.87e-06	Bacteria;Spirochaetes;Spirochaetes;Spirochaetales;Spirochaetaceae;Treponema
Otu40	70.393 ±135.72	259.306 ±178.15	6.1e-07	1.85e-05	Bacteria;Firmicutes;Clostridia;Clostridiales;Lachnospiraceae
Otu59	18.929 ±22.231	108.25 ±80.922	5.52e-07	1.84e-05	Bacteria;Bacteroidetes;Bacteroidia;Bacteroidales;RF16
Otu1434	24.214 ±12.859	35.611 ±13.391	0.000726306	0.00351574	Bacteria;Bacteroidetes;Bacteroidia;Bacteroidales;Porphyromonadaceae;Parabacteroides
Otu706	9.286 ±17.764	16.694 ±15.635	0.000471731	0.00246184	Bacteria;Verrucomicrobia;Verruco-5;WCHB1-41;RFP12
Otu76	14.893 ±24.062	51.944 ±39.135	9.58e-06	0.000139165	Bacteria;Verrucomicrobia;Verruco-5;WCHB1-41;RFP12
Otu383	3.821 ±8.542	11.278 ±10.917	1.44e-05	0.000177662	Bacteria;Firmicutes;Clostridia;Clostridiales;Ruminococcaceae
Otu122	16.964 ±34.186	39.278 ±41.701	0.000408359	0.0022732	Bacteria;Firmicutes;Clostridia;Clostridiales;Ruminococcaceae;Ruminococcus
Otu196	74.643 ±50.262	28.111 ±20.894	1.95e-05	0.000224201	Bacteria;Firmicutes;Clostridia;Clostridiales;Lachnospiraceae;Blautia
Otu48	7.071 ±18.927	10.833 ±19.862	0.000176842	0.00123053	Bacteria;Spirochaetes;Spirochaetes;Spirochaetales;Spirochaetaceae;Treponema
Otu261	9.143 ±13.462	26.50 ±23.867	4.93e-06	9.16e-05	Bacteria;Bacteroidetes;Bacteroidia;Bacteroidales;Paraprevotellaceae;CF231
Otu32	198.75 ±216.712	32.806 ±75.98	1.12e-05	0.000149144	Bacteria;Bacteroidetes;Bacteroidia;Bacteroidales;Paraprevotellaceae;Prevotella
Otu318	0.464 ±1.29	14.417 ±17.822	7.35e-07	2.05e-05	Bacteria;Firmicutes;Clostridia
Otu357	7.179 ±6.532	28.444 ±21.525	1.06e-06	2.72e-05	Bacteria;Firmicutes;Clostridia;Clostridiales
Otu283	11.714 ±11.055	26.306 ±17.161	6.73e-05	0.000562032	Bacteria;Firmicutes;Bacilli;Turicibacterales;Turicibacteraceae;Turicibacter
Otu120	62.536 ±75.949	6.167 ±7.995	0.000364777	0.00213494	Bacteria;Firmicutes;Erysipelotrichi;Erysipelotrichales;Erysipelotrichaceae;Catenibacterium
Otu27	0.929 ±2.734	7.972 ±11.515	1.33e-05	0.000170705	Bacteria;Firmicutes;Clostridia;Clostridiales;Christensenellaceae
Otu264	0.821 ±1.278	16.806 ±30.66	5.27e-06	9.26e-05	Bacteria;Firmicutes;Clostridia;Clostridiales;Lachnospiraceae;Coprococcus
Otu179	13.214 ±10.671	46.083 ±59.062	8.93e-05	0.000727556	Bacteria;Bacteroidetes;Bacteroidia;Bacteroidales;Prevotellaceae;Prevotella
Otu114	4.286 ±13.594	33.472 ±57.267	3.95e-05	0.000399856	Bacteria;Cyanobacteria;4C0d-2;YS2
Otu1385	4.179 ±3.772	11.361 ±9.002	0.000189955	0.00124402	Bacteria;Firmicutes;Clostridia;Clostridiales;Ruminococcaceae;Oscillospira
Otu3	11.857 ±29.806	46.306 ±59.343	2.3e-05	0.000248224	Bacteria;Spirochaetes;Spirochaetes;Spirochaetales;Spirochaetaceae;Treponema
Otu242	4.429 ±8.158	18.25 ±19.295	1.07e-05	0.000148815	Bacteria;Firmicutes;Clostridia;Clostridiales;Ruminococcaceae;Ruminococcus
Otu139	65.393 ±36.709	38.472 ±27.809	0.00122411	0.00524169	Bacteria;Firmicutes;Clostridia;Clostridiales;Clostridiaceae;SMB53
Otu268	3.286 ±8.476	7.889 ±11.376	2.87e-05	0.000299832	Bacteria;Firmicutes;Clostridia;Clostridiales
Otu516	9.643 ±8.556	17.25 ±10.23	0.00290742	0.0106712	Bacteria;Firmicutes;Clostridia;Clostridiales;Lachnospiraceae;Coprococcus
Otu54	141.714 ±66.816	60.333 ±49.284	3.78e-07	1.58e-05	Bacteria;Bacteroidetes;Bacteroidia;Bacteroidales;Prevotellaceae;Prevotella
Otu277	1.00 ±3.507	8.833 ±8.943	2.03e-06	4.23e-05	Bacteria;Spirochaetes;Spirochaetes;Spirochaetales;Spirochaetaceae;Treponema
Otu1749	20.071 ±17.38	7.444 ±7.587	0.0020642	0.00830654	Bacteria;Bacteroidetes;Bacteroidia;Bacteroidales;Prevotellaceae;Prevotella;Prevotella_copri
Otu184	10.714 ±15.778	21.944 ±21.241	0.00749752	0.0236243	Bacteria;Firmicutes;Clostridia;Clostridiales;Ruminococcaceae;Oscillospira
Otu299	3.929 ±12.067	15.028 ±22.84	0.000188608	0.00124402	Bacteria;Firmicutes;Clostridia;Clostridiales;Veillonellaceae
Otu174	3.179 ±9.588	9.833 ±25.791	0.000377129	0.00213494	Bacteria;Bacteroidetes;Bacteroidia;Bacteroidales;RF16
Otu180	33.964 ±37.521	9.639 ±7.518	4.24e-05	0.00040975	Bacteria;Firmicutes;Erysipelotrichi;Erysipelotrichales;Erysipelotrichaceae;Eubacterium;Eubacterium_biforme
Otu194	8.107 ±29.346	28.167 ±40.851	0.000511594	0.00262881	Bacteria;Proteobacteria;Deltaproteobacteria;GMD14H09
Otu2356	0.821 ±1.827	21.667 ±39.262	2.52e-07	1.4e-05	Bacteria;Firmicutes;Clostridia;Clostridiales;Christensenellaceae
Otu290	14.036 ±23.434	29.056 ±25.906	0.000888136	0.00411996	Bacteria;Firmicutes;Clostridia;Clostridiales
Otu13	0.321 ±0.863	90.944 ±155.679	5.07e-07	1.84e-05	Bacteria;Bacteroidetes;Bacteroidia;Bacteroidales;BS11
Otu204	0 ±0	4.333 ±7.597	8.66e-06	0.000131446	Bacteria;Verrucomicrobia;Verruco-5;WCHB1-41;RFP12
Otu153	1.643 ±5.762	31.111 ±51.568	0.000448163	0.0024143	Bacteria;Verrucomicrobia;Verruco-5;WCHB1-41;RFP12
Otu20	3 ±9.456	54.083 ±148.899	4.29e-05	0.00040975	Bacteria;Firmicutes;Clostridia;Clostridiales;Christensenellaceae
Otu227	0.679 ±3.031	7.222 ±17.004	0.00346009	0.0120382	Bacteria;Firmicutes;Clostridia;Clostridiales;Lachnospiraceae
Otu94	2.214 ±6.07	14.528 ±25.574	0.000115521	0.000897302	Bacteria;Spirochaetes;Spirochaetes;Spirochaetales;Spirochaetaceae;Treponema
Otu143	0.607 ±1.853	4.278 ±9.023	0.000859473	0.00409171	Bacteria
Otu95	1.679 ±4.522	9.917 ±13.291	0.000581914	0.00294484	Bacteria;Firmicutes;Clostridia;Clostridiales;Ruminococcaceae;Ruminococcus;Ruminococcus_flavefaciens
Otu162	2.143 ±4.759	11.583 ±12.78	1.57e-05	0.000186905	Bacteria;Firmicutes;Clostridia;Clostridiales;Christensenellaceae
Otu195	1.964 ±6.083	10.917 ±17.661	0.000157273	0.00114194	Bacteria;Firmicutes;Clostridia;Clostridiales;Ruminococcaceae
Otu222	1.786 ±8.698	9.861 ±26.275	0.00939443	0.027524	Bacteria;Spirochaetes;Spirochaetes;Spirochaetales;Spirochaetaceae;Treponema
Otu103	5.607 ±22.932	28.50 ±68.695	0.0126864	0.0355368	Bacteria;Fibrobacteres;Fibrobacteria;Fibrobacterales;Fibrobacteraceae;Fibrobacter;Fibrobacter_succinogenes
Otu105	4.607 ±7.767	23.389 ±38.92	0.000182338	0.00124287	Bacteria;Firmicutes;Clostridia;Clostridiales;Ruminococcaceae
Otu100	2.893 ±5.452	14.806 ±32.249	0.0034093	0.0120132	Bacteria;Bacteroidetes;Bacteroidia;Bacteroidales
Otu72	8.50 ±15.617	35.111 ±53.562	5.98e-05	0.000525736	Bacteria;Firmicutes;Clostridia;Clostridiales;Ruminococcaceae
Otu1356	3.107 ±12.971	11.028 ±14.649	7.98e-06	0.000130062	Bacteria;Bacteroidetes;Bacteroidia;Bacteroidales
Otu136	4.50 ±13.119	17.389 ±37.126	0.000675219	0.00331652	Bacteria;Bacteroidetes;Bacteroidia;Bacteroidales
Otu38	20.107 ±53.476	84.806 ±154.988	0.00374294	0.012854	Bacteria;Firmicutes;Clostridia;Clostridiales;Veillonellaceae;Megasphaera
Otu64	13.393 ±21.026	50.944 ±59.906	0.000111252	0.000884721	Bacteria;Spirochaetes;Spirochaetes;Spirochaetales;Spirochaetaceae;Treponema
Otu52	10.714 ±36.895	31.222 ±43.22	0.000195572	0.00125618	Bacteria;Firmicutes;Clostridia;Clostridiales;Christensenellaceae
Otu70	8.857 ±12.442	30.444 ±35.789	0.00108155	0.00475314	Bacteria;Firmicutes;Clostridia;Clostridiales;Lachnospiraceae
Otu66	23.571 ±51.996	79.194 ±105.161	0.0023198	0.00890592	Bacteria;Proteobacteria;Deltaproteobacteria;GMD14H09
Otu158	11.643 ±14.137	35.944 ±30.165	5.43e-05	0.000490103	Bacteria;Firmicutes;Clostridia;Clostridiales;Veillonellaceae;Anaerovibrio
Otu5	66.893 ±154.315	229.222 ±318.562	5.05e-05	0.000468312	Bacteria;Spirochaetes;Spirochaetes;Spirochaetales;Spirochaetaceae;Treponema
Otu554	6.607 ±5.75	15.444 ±10.405	0.00013166	0.000999421	Bacteria;Firmicutes;Clostridia;Clostridiales;Ruminococcaceae
Otu1185	9.143 ±13.93	20.667 ±16.125	0.000264229	0.0016343	Bacteria;Firmicutes;Clostridia;Clostridiales
Otu137	4.179 ±8.296	9.861 ±14.792	0.0131374	0.0359662	Bacteria;Proteobacteria;Gammaproteobacteria;Aeromonadales;Succinivibrionaceae
Otu353	4.857 ±8.78	10.444 ±12.344	0.00341692	0.0120132	Bacteria;Verrucomicrobia;Verruco-5;WCHB1-41;RFP12
Otu372	5.643 ±6.528	11.528 ±9.079	0.00228263	0.0088651	Bacteria;Firmicutes;Clostridia;Clostridiales;Mogibacteriaceae
Otu378	6.893 ±8.833	14.389 ±15.689	0.0140159	0.0375062	Bacteria;Bacteroidetes;Bacteroidia;Bacteroidales;Paraprevotellaceae;CF231
Otu1191	47.536 ±68.701	88.361 ±51.782	0.000468062	0.00246184	Bacteria;Spirochaetes;Spirochaetes;Spirochaetales;Spirochaetaceae;Treponema
Otu1285	14.607 ±13.56	28.972 ±18.872	0.000945777	0.00432725	Bacteria;Firmicutes;Clostridia;Clostridiales
Otu817	19.821 ±17.531	39.056 ±23.996	0.000353142	0.00210624	Bacteria;Bacteroidetes;Bacteroidia;Bacteroidales
Otu1336	11.036 ±9.418	21.389 ±16.477	0.00025143	0.00158448	Bacteria;Firmicutes;Clostridia;Clostridiales;Lachnospiraceae
Otu1096	46.036 ±117.58	76.194 ±88.592	0.00172969	0.00713231	Bacteria;Firmicutes;Clostridia;Clostridiales;Ruminococcaceae
Otu10	195.5 ±177.491	496.639 ±347.138	1.89e-06	4.2e-05	Bacteria;Bacteroidetes;Bacteroidia;Bacteroidales;Prevotellaceae;Prevotella
Otu246	9.107 ±15.588	16.222 ±16.513	0.0083978	0.0257327	Bacteria;Firmicutes;Clostridia;Clostridiales;Lachnospiraceae
Otu87	17.393 ±33.597	30.861 ±37.343	0.0165243	0.0434575	Bacteria;Firmicutes;Clostridia;Clostridiales;Ruminococcaceae
Otu281	11.143 ±13.764	19.889 ±18.595	0.0105028	0.0299825	Bacteria;Bacteroidetes;Bacteroidia;Bacteroidales;Paraprevotellaceae
Otu35	75.679 ±98.06	126.056 ±79.582	0.000618062	0.00308108	Bacteria;Bacteroidetes;Bacteroidia;Bacteroidales
Otu284	13.643 ±12.576	23.222 ±12.336	0.0033886	0.0120132	Bacteria;Firmicutes;Clostridia;Clostridiales;Ruminococcaceae
Otu429	7.107 ±11.246	11.444 ±10.809	0.00631974	0.0207513	Bacteria;Firmicutes;Clostridia;Clostridiales;Ruminococcaceae
Otu907	5.5 ±5.966	8.944 ±7.483	0.00953587	0.0276955	Bacteria;Firmicutes;Clostridia;Clostridiales
Otu172	20.357 ±31.151	31.861 ±31.084	0.00808959	0.0250178	Bacteria;Spirochaetes;Spirochaetes;Spirochaetales;Spirochaetaceae;Treponema
Otu232	7.107 ±16.743	11.75 ±22.644	0.00377154	0.012854	Bacteria;Firmicutes;Clostridia;Clostridiales;Ruminococcaceae
Otu18	76.143 ±87.659	126.25 ±101.042	0.0130139	0.0359227	Bacteria;Bacteroidetes;Bacteroidia;Bacteroidales;RF16
Otu85	108.179 ±123.256	170.889 ±91.153	0.00128799	0.00544543	Bacteria;Firmicutes;Clostridia;Clostridiales;Ruminococcaceae;Oscillospira
Otu36	82.821 ±73.987	143.833 ±123.198	0.0100543	0.0289493	Bacteria;Bacteroidetes;Bacteroidia;Bacteroidales
Otu147	29.071 ±23.176	46.972 ±39.619	0.0127677	0.0355368	Bacteria;Bacteroidetes;Bacteroidia;Bacteroidales
Otu252	18.143 ±20.062	27.778 ±20.155	0.0140367	0.0375062	Bacteria;Firmicutes;Clostridia;Clostridiales;Ruminococcaceae
Otu265	10.571 ±27.052	14.583 ±15.938	0.00648187	0.0210189	Bacteria;Verrucomicrobia;Verruco-5;WCHB1-41;RFP12
Otu294	12.929 ±16.395	19.083 ±13.549	0.0084752	0.0257338	Bacteria;Bacteroidetes;Bacteroidia;Bacteroidales
Otu44	122.321 ±182.434	155.083 ±85.476	0.00177064	0.00721213	Bacteria;Spirochaetes;Spirochaetes;Spirochaetales;Spirochaetaceae;Treponema
Otu187	6.071 ±10.353	8.694 ±6.944	0.00277487	0.0102979	Bacteria;Firmicutes;Clostridia;Clostridiales;Ruminococcaceae
Otu224	12.429 ±18.918	16.361 ±11.296	0.00917514	0.0273616	Bacteria;Firmicutes;Clostridia;Clostridiales;Lachnospiraceae
Otu16	332.643 ±248.16	209.194 ±131.803	0.00633723	0.0207513	Bacteria;Firmicutes;Clostridia;Clostridiales;Ruminococcaceae
Otu2568	435.536 ±350.061	257.944 ±212.623	0.00157492	0.00657529	Bacteria;Bacteroidetes;Bacteroidia;Bacteroidales;Prevotellaceae;Prevotella
Otu431	13.036 ±6.968	9.222 ±5.738	0.0161699	0.0428631	Bacteria;Firmicutes;Clostridia;Clostridiales;Ruminococcaceae
Otu50	191.679 ±145.362	111.917 ±83.984	0.0113534	0.032136	Bacteria;Bacteroidetes;Bacteroidia;Bacteroidales;Bacteroidaceae;Bacteroides
Otu6	298.607 ±316.155	153.833 ±124.428	0.00211461	0.00840808	Bacteria;Bacteroidetes;Bacteroidia;Bacteroidales;Prevotellaceae;Prevotella
Otu69	206.75 ±97.972	111.583 ±40.47	3.85e-06	7.56e-05	Bacteria;Bacteroidetes;Bacteroidia;Bacteroidales;Paraprevotellaceae;CF231
Otu42	150.464 ±124.552	81.25 ±52.796	0.00556298	0.0185804	Bacteria;Firmicutes;Clostridia;Clostridiales;Ruminococcaceae;Oscillospira
Otu1262	22.00 ±14.414	13.75 ±10.126	0.0092623	0.0273771	Bacteria;Firmicutes;Clostridia;Clostridiales;Ruminococcaceae;Faecalibacterium
Otu1016	15.821 ±8.023	9.639 ±7.732	0.000166079	0.00118022	Bacteria;Firmicutes;Clostridia;Clostridiales;Lachnospiraceae
Otu496	131.429 ±90.235	67.417 ±43.665	0.000375709	0.00213494	Bacteria;Bacteroidetes;Bacteroidia;Bacteroidales;Prevotellaceae;Prevotella
Otu426	15.857 ±13.134	8.944 ±7.043	0.0132632	0.0360156	Bacteria;Firmicutes;Clostridia;Clostridiales;Lachnospiraceae
Otu266	21.607 ±23.095	12.75 ±23.267	0.00661573	0.0210443	Bacteria;Firmicutes;Erysipelotrichi;Erysipelotrichales;Erysipelotrichaceae;RFN20
Otu530	62.071 ±48.257	32.028 ±17.83	0.000996332	0.004437	Bacteria;Firmicutes;Clostridia;Clostridiales;Ruminococcaceae;Oscillospira
Otu1466	24.179 ±17.577	13.028 ±10.732	0.00221925	0.00872036	Bacteria;Bacteroidetes;Bacteroidia;Bacteroidales;Prevotellaceae;Prevotella
Otu434	16.786 ±12.203	8.472 ±5.267	0.00122411	0.00524169	Bacteria;Firmicutes;Clostridia;Clostridiales;Ruminococcaceae;Oscillospira
Otu846	29.607 ±27.259	14.472 ±10.859	0.0181276	0.0473016	Bacteria;Firmicutes;Clostridia;Clostridiales;Ruminococcaceae
Otu507	23.714 ±23.031	11.861 ±15.284	0.00519084	0.0175125	Bacteria;Firmicutes;Clostridia;Clostridiales;Lachnospiraceae;Lachnospira
Otu98	65.00 ±67.351	29.361 ±32.034	0.00256179	0.00961392	Bacteria;Firmicutes;Clostridia;Clostridiales;Ruminococcaceae;Faecalibacterium;Faecalibacterium_prausnitzii
Otu82	389.679 ±293.175	148.306 ±176.203	0.000138467	0.00102773	Bacteria;Bacteroidetes;Bacteroidia;Bacteroidales;Prevotellaceae;Prevotella;Prevotella_copri
Otu1108	49.964 ±61.507	19.806 ±10.666	0.000996332	0.004437	Bacteria;Firmicutes;Clostridia;Clostridiales;Ruminococcaceae;Oscillospira
Otu205	31.214 ±35.035	13.611 ±12.713	0.00784108	0.0244759	Bacteria;Firmicutes;Clostridia;Clostridiales;Ruminococcaceae;Ruminococcus
Otu328	21.143 ±17.397	9.389 ±7.606	0.00323948	0.0117607	Bacteria;Firmicutes;Clostridia;Clostridiales
Otu1825	92.964 ±102.08	38.778 ±67.768	0.00899548	0.0270675	Bacteria;Bacteroidetes;Bacteroidia;Bacteroidales;Prevotellaceae;Prevotella;Prevotella_copri
Otu398	24.786 ±21.541	9.917 ±10.177	0.000869793	0.00409171	Bacteria;Firmicutes;Clostridia;Clostridiales;Lachnospiraceae
Otu231	21.893 ±32.132	7.639 ±12.784	0.00660681	0.0210443	Bacteria;Bacteroidetes;Bacteroidia;Bacteroidales
Otu307	21.429 ±19.917	7.667 ±10.246	6.29e-05	0.000538688	Bacteria;Firmicutes;Clostridia;Clostridiales;Lachnospiraceae
Otu119	71.036 ±53.113	22.139 ±24.21	1.89e-06	4.2e-05	Bacteria;Firmicutes;Clostridia;Clostridiales;Ruminococcaceae;Faecalibacterium;Faecalibacterium_prausnitzii
Otu275	33.536 ±25.662	10.056 ±11.432	2.08e-05	0.000231271	Bacteria;Bacteroidetes;Bacteroidia;Bacteroidales;Prevotellaceae;Prevotella;Prevotella_copri
Otu225	23.143 ±31.353	4.528 ±5.974	0.000425848	0.00233169	Bacteria;Bacteroidetes;Bacteroidia;Bacteroidales
Otu218	20.679 ±27.667	3.944 ±4.262	0.000352645	0.00210624	Bacteria;Firmicutes;Clostridia;Clostridiales;Ruminococcaceae
Otu191	31.464 ±49.719	4.944 ±9.719	0.00238529	0.00905326	Bacteria;Bacteroidetes;Bacteroidia;Bacteroidales;Paraprevotellaceae;CF231
