# Supplementary material for: Host Gender and Androgen Levels Regulate Gut Bacterial Taxa in Pigs Leading to Sex-Biased Serum Metabolite Profiles
Source: Front Microbiol. 2019 Jun 18;10:1359. doi: 10.3389/fmicb.2019.01359 (PMC6591444; doi:10.3389/fmicb.2019.01359)
Supplement: TABLE S3 — The differential OTUs between entire boars and castrated boars in the F6 population. [file Table_3.XLSX]

## Sheet: Sheet1
Supporting information Table S3. The differential OTUs between entire boars and castrated boars in F6 pigs
OTU_ID	Entire boars (Mean ± SD )	Castrated boars (Mean ± SD)	Pvalue	Qvalue	Taxonomy
Otu61	10.929 ±28.572	70.679 ±96.157	1.49401e-05	0.000286085	Bacteria;Bacteroidetes;Bacteroidia;Bacteroidales;p-2534-18B5
Otu194	8.107 ±29.346	21.036 ±32.794	2.30658e-05	0.000334956	Bacteria;Proteobacteria;Deltaproteobacteria;GMD14H09
Otu66	23.571 ±51.996	56.393 ±49.21	8.19931e-05	0.000760714	Bacteria;Proteobacteria;Deltaproteobacteria;GMD14H09
Otu251	2.25 ±5.488	16.143 ±17.064	5.74694e-07	4.79869e-05	Bacteria;Verrucomicrobia;Verruco-5;WCHB1-41;RFP12
Otu357	7.179 ±6.532	30.607 ±25.998	1.17173e-06	5.59083e-05	Bacteria;Firmicutes;Clostridia;Clostridiales
Otu398	24.786 ±21.541	5.500 ±4.350	2.03833e-05	0.000321639	Bacteria;Firmicutes;Clostridia;Clostridiales;Lachnospiraceae
Otu1648	28.571 ±20.102	7.750 ±7.868	4.65984e-07	4.79869e-05	Bacteria;Firmicutes;Clostridia;Clostridiales;Clostridiaceae
Otu87	17.393 ±33.597	77.000 ±80.956	4.36748e-05	0.000520978	Bacteria;Firmicutes;Clostridia;Clostridiales;Ruminococcaceae
Otu143	0.607 ±1.853	12.071 ±23.573	1.17726e-05	0.000286085	Bacteria
Otu277	1.000 ±3.507	27.179 ±35.722	9.58424e-07	5.33523e-05	Bacteria;Spirochaetes;Spirochaetes;Spirochaetales;Spirochaetaceae;Treponema
Otu242	4.429 ±8.158	19.964 ±26.215	0.000399345	0.00222302	Bacteria;Firmicutes;Clostridia;Clostridiales;Ruminococcaceae;Ruminococcus
Otu1185	9.143 ±13.930	22.250 ±15.361	7.81608e-05	0.000745877	Bacteria;Firmicutes;Clostridia;Clostridiales
Otu189	3.143 ±5.602	22.536 ±35.889	0.0011388	0.00507928	Bacteria;Bacteroidetes;Bacteroidia;Bacteroidales;Paraprevotellaceae;Prevotella
Otu261	9.143 ±13.462	19.964 ±11.500	7.56775e-05	0.00074342	Bacteria;Bacteroidetes;Bacteroidia;Bacteroidales;Paraprevotellaceae;CF231
Otu204	0 ±0	17.821 ±28.235	2.50657e-07	4.79869e-05	Bacteria;Verrucomicrobia;Verruco-5;WCHB1-41;RFP12
Otu195	1.964 ±6.083	23.214 ±28.734	9.19798e-07	5.33523e-05	Bacteria;Firmicutes;Clostridia;Clostridiales;Ruminococcaceae
Otu55	109.750 ±137.521	24.643 ±23.150	0.00212102	0.00805022	Bacteria;Bacteroidetes;Bacteroidia;Bacteroidales;Bacteroidaceae;Bacteroides
Otu43	0.214 ±0.568	25.464 ±108.389	1.51276e-05	0.000286085	Bacteria;Bacteroidetes;Bacteroidia;Bacteroidales;Prevotellaceae;Prevotella
Otu246	9.107 ±15.588	29.321 ±26.302	2.11858e-05	0.000321639	Bacteria;Firmicutes;Clostridia;Clostridiales;Lachnospiraceae
Otu2356	0.821 ±1.827	43.179 ±59.318	1.43392e-05	0.000286085	Bacteria;Firmicutes;Clostridia;Clostridiales;Christensenellaceae
Otu105	4.607 ±7.767	62.714 ±82.653	3.79356e-06	0.000130142	Bacteria;Firmicutes;Clostridia;Clostridiales;Ruminococcaceae
Otu32	198.750 ±216.712	38.893 ±69.811	0.000219141	0.00149373	Bacteria;Bacteroidetes;Bacteroidia;Bacteroidales;Paraprevotellaceae;Prevotella
Otu70	8.857 ±12.442	31.071 ±29.906	6.29439e-05	0.000645507	Bacteria;Firmicutes;Clostridia;Clostridiales;Lachnospiraceae
Otu434	16.786 ±12.203	7.536 ±5.239	0.00139595	0.00590185	Bacteria;Firmicutes;Clostridia;Clostridiales;Ruminococcaceae;Oscillospira
Otu516	9.643 ±8.556	16.357 ±9.669	0.00541535	0.0180873	Bacteria;Firmicutes;Clostridia;Clostridiales;Lachnospiraceae;Coprococcus
Otu153	1.643 ±5.762	23.321 ±31.915	5.15584e-06	0.000143504	Bacteria;Verrucomicrobia;Verruco-5;WCHB1-41;RFP12
Otu846	29.607 ±27.259	7.643 ±6.172	0.000158459	0.00122357	Bacteria;Firmicutes;Clostridia;Clostridiales;Ruminococcaceae
Otu665	16.286 ±12.040	8.036 ±6.345	0.00781313	0.0226921	Bacteria;Firmicutes;Clostridia;Clostridiales
Otu318	0.464 ±1.290	5.393 ±6.624	4.7087e-05	0.000542313	Bacteria;Firmicutes;Clostridia
Otu164	58.607 ±48.549	26.071 ±16.143	0.00742161	0.0222782	Bacteria;Firmicutes;Clostridia;Clostridiales;Clostridiaceae
Otu12	15.964 ±38.859	101.857 ±213.605	0.000346732	0.00208492	Bacteria;Spirochaetes;Spirochaetes;Spirochaetales;Spirochaetaceae;Treponema
Otu168	20.714 ±42.855	23.821 ±24.689	0.0124247	0.0326759	Bacteria;Firmicutes
Otu45	116.036 ±126.717	23.321 ±22.703	1.76721e-05	0.000295124	Bacteria;Bacteroidetes;Bacteroidia;Bacteroidales;Prevotellaceae;Prevotella
Otu256	7.857 ±9.091	20.000 ±18.023	0.00109431	0.00500685	Bacteria;Verrucomicrobia;Verruco-5;WCHB1-41;RFP12
Otu3	11.857 ±29.806	30.893 ±33.144	0.00028548	0.00184702	Bacteria;Spirochaetes;Spirochaetes;Spirochaetales;Spirochaetaceae;Treponema
Otu142	34.321 ±45.945	5.000 ±6.777	5.01933e-07	4.79869e-05	Bacteria;Firmicutes;Clostridia;Clostridiales;Ruminococcaceae;Ruminococcus
Otu38	20.107 ±53.476	56.643 ±77.276	0.00747053	0.0222782	Bacteria;Firmicutes;Clostridia;Clostridiales;Veillonellaceae;Megasphaera
Otu184	10.714 ±15.778	35.214 ±40.201	0.00041248	0.00222664	Bacteria;Firmicutes;Clostridia;Clostridiales;Ruminococcaceae;Oscillospira
Otu8	3.750 ±10.466	95.536 ±138.885	4.92968e-05	0.000548838	Bacteria;Spirochaetes;Spirochaetes;Spirochaetales;Spirochaetaceae;Treponema
Otu40	70.393 ±135.72	142.714 ±109.853	0.000168516	0.00122357	Bacteria;Firmicutes;Clostridia;Clostridiales;Lachnospiraceae
Otu120	62.536 ±75.949	9.964 ±12.008	0.00468415	0.0161289	Bacteria;Firmicutes;Erysipelotrichi;Erysipelotrichales;Erysipelotrichaceae;Catenibacterium
Otu264	0.821 ±1.278	11.893 ±25.685	0.00028756	0.00184702	Bacteria;Firmicutes;Clostridia;Clostridiales;Lachnospiraceae;Coprococcus
Otu6	298.607 ±316.155	152.821 ±128.705	0.00634877	0.0196342	Bacteria;Bacteroidetes;Bacteroidia;Bacteroidales;Prevotellaceae;Prevotella
Otu59	18.929 ±22.231	70.679 ±50.217	1.71163e-05	0.000295124	Bacteria;Bacteroidetes;Bacteroidia;Bacteroidales;RF16
Otu162	2.143 ±4.759	35.393 ±55.726	1.54177e-05	0.000286085	Bacteria;Firmicutes;Clostridia;Clostridiales;Christensenellaceae
Otu426	15.857 ±13.134	6.321 ±4.722	0.00147484	0.00615744	Bacteria;Firmicutes;Clostridia;Clostridiales;Lachnospiraceae
Otu62	75.964 ±67.396	23.821 ±18.296	0.000167232	0.00122357	Bacteria;Firmicutes;Clostridia;Clostridiales;Lachnospiraceae
Otu64	13.393 ±21.026	65.250 ±75.375	1.4523e-05	0.000286085	Bacteria;Spirochaetes;Spirochaetes;Spirochaetales;Spirochaetaceae;Treponema
Otu257	30.821 ±26.017	11.143 ±9.823	0.00101759	0.0047205	Bacteria;Firmicutes;Clostridia;Clostridiales;Ruminococcaceae
Otu496	131.429 ±90.235	55.857 ±38.066	2.71346e-05	0.000377623	Bacteria;Bacteroidetes;Bacteroidia;Bacteroidales;Prevotellaceae;Prevotella
Otu268	3.286 ±8.476	20.821 ±28.570	0.000997045	0.00469033	Bacteria;Firmicutes;Clostridia;Clostridiales
Otu13	0.321 ±0.863	111.536 ±313.154	2.3563e-06	9.83756e-05	Bacteria;Bacteroidetes;Bacteroidia;Bacteroidales;BS11
Otu299	3.929 ±12.067	8.536 ±10.079	6.37777e-05	0.000645507	Bacteria;Firmicutes;Clostridia;Clostridiales;Veillonellaceae
Otu37	55.643 ±99.756	10.143 ±10.237	0.0159842	0.039546	Bacteria;Bacteroidetes
Otu133	59.964 ±55.400	25.000 ±22.189	0.00036758	0.00215389	Bacteria;Firmicutes;Clostridia;Clostridiales;Lachnospiraceae;Coprococcus;Coprococcus_catus
Otu42	150.464 ±124.552	65.107 ±43.180	0.000821173	0.00397495	Bacteria;Firmicutes;Clostridia;Clostridiales;Ruminococcaceae;Oscillospira
Otu94	2.214 ±6.070	45.036 ±96.409	4.60437e-06	0.000139805	Bacteria;Spirochaetes;Spirochaetes;Spirochaetales;Spirochaetaceae;Treponema
Otu1191	47.536 ±68.701	90.429 ±64.845	0.000413329	0.00222664	Bacteria;Spirochaetes;Spirochaetes;Spirochaetales;Spirochaetaceae;Treponema
Otu1424	10.929 ±35.438	97.107 ±162.777	0.000269226	0.00179843	Bacteria;Spirochaetes;Spirochaetes;Spirochaetales;Spirochaetaceae;Treponema
Otu69	206.750 ±97.972	106.036 ±67.275	8.4489e-05	0.000762684	Bacteria;Bacteroidetes;Bacteroidia;Bacteroidales;Paraprevotellaceae;CF231
Otu72	8.500 ±15.617	64.929 ±85.410	0.000551536	0.00283405	Bacteria;Firmicutes;Clostridia;Clostridiales;Ruminococcaceae
Otu95	1.679 ±4.522	59.429 ±69.324	5.14152e-05	0.000553958	Bacteria;Firmicutes;Clostridia;Clostridiales;Ruminococcaceae;Ruminococcus;Ruminococcus_flavefaciens
Otu243	1.464 ±3.766	20.321 ±29.454	3.89647e-06	0.000130142	Bacteria
Otu348	5.107 ±7.593	14.321 ±16.800	0.0099614	0.0277259	Bacteria;Bacteroidetes;Bacteroidia;Bacteroidales;Paraprevotellaceae;Prevotella
Otu2568	435.536 ±350.061	195.464 ±149.710	0.000208339	0.00144969	Bacteria;Bacteroidetes;Bacteroidia;Bacteroidales;Prevotellaceae;Prevotella
Otu372	5.643 ±6.528	14.393 ±10.141	0.000436926	0.0023164	Bacteria;Firmicutes;Clostridia;Clostridiales;Mogibacteriaceae
Otu429	7.107 ±11.246	12.429 ±11.345	0.00625661	0.0196342	Bacteria;Firmicutes;Clostridia;Clostridiales;Ruminococcaceae
Otu58	0.179 ±0.772	19.857 ±71.260	0.00184595	0.0074283	Bacteria;Bacteroidetes;Bacteroidia;Bacteroidales;Porphyromonadaceae;Paludibacter
Otu27	0.929 ±2.734	78.036 ±236.064	3.05855e-05	0.000392906	Bacteria;Firmicutes;Clostridia;Clostridiales;Christensenellaceae
Otu76	14.893 ±24.062	46.786 ±33.207	3.04909e-05	0.000392906	Bacteria;Verrucomicrobia;Verruco-5;WCHB1-41;RFP12
Otu20	3.000 ±9.456	129.107 ±294.140	4.23257e-05	0.000520978	Bacteria;Firmicutes;Clostridia;Clostridiales;Christensenellaceae
Otu52	10.714 ±36.895	105.143 ±169.117	8.86105e-05	0.00077884	Bacteria;Firmicutes;Clostridia;Clostridiales;Christensenellaceae
Otu119	71.036 ±53.113	26.821 ±28.342	9.13096e-05	0.000781985	Bacteria;Firmicutes;Clostridia;Clostridiales;Ruminococcaceae;Faecalibacterium;Faecalibacterium_prausnitzii
Otu5	66.893 ±154.315	166.143 ±178.57	0.000106296	0.00088757	Bacteria;Spirochaetes;Spirochaetes;Spirochaetales;Spirochaetaceae;Treponema
Otu227	0.679 ±3.031	6.179 ±10.213	0.000112245	0.000914385	Bacteria;Firmicutes;Clostridia;Clostridiales;Lachnospiraceae
Otu2338	5.857 ±16.501	13.429 ±13.914	0.000128147	0.00101907	Bacteria;Firmicutes;Clostridia;Clostridiales;Ruminococcaceae
Otu81	2.714 ±8.537	35.393 ±83.849	0.000163312	0.00122357	Bacteria;Firmicutes;Clostridia;Clostridiales;Lachnospiraceae
Otu431	13.036 ±6.968	7.071 ±5.779	0.000208339	0.00144969	Bacteria;Firmicutes;Clostridia;Clostridiales;Ruminococcaceae
Otu35	75.679 ±98.060	190.071 ±191.899	0.000298002	0.00187798	Bacteria;Bacteroidetes;Bacteroidia;Bacteroidales
Otu1385	4.179 ±3.772	10.964 ±10.042	0.00033843	0.00208492	Bacteria;Firmicutes;Clostridia;Clostridiales;Ruminococcaceae;Oscillospira
Otu1356	3.107 ±12.971	16.786 ±34.167	0.000349568	0.00208492	Bacteria;Bacteroidetes;Bacteroidia;Bacteroidales
Otu281	11.143 ±13.764	24.036 ±18.774	0.000386751	0.0021894	Bacteria;Bacteroidetes;Bacteroidia;Bacteroidales;Paraprevotellaceae
Otu706	9.286 ±17.764	18.214 ±12.653	0.000383935	0.0021894	Bacteria;Verrucomicrobia;Verruco-5;WCHB1-41;RFP12
Otu275	33.536 ±25.662	12.714 ±13.784	0.000544844	0.00283405	Bacteria;Bacteroidetes;Bacteroidia;Bacteroidales;Prevotellaceae;Prevotella;Prevotella_copri
Otu82	389.679 ±293.175	147.750 ±170.982	0.000591471	0.0029932	Bacteria;Bacteroidetes;Bacteroidia;Bacteroidales;Prevotellaceae;Prevotella;Prevotella_copri
Otu383	3.821 ±8.542	10.179 ±12.220	0.000719035	0.00353173	Bacteria;Firmicutes;Clostridia;Clostridiales;Ruminococcaceae
Otu353	4.857 ±8.780	11.714 ±11.550	0.000719035	0.00353173	Bacteria;Verrucomicrobia;Verruco-5;WCHB1-41;RFP12
Otu166	7.643 ±23.235	30.214 ±38.962	0.000846874	0.0040408	Bacteria;Firmicutes;Clostridia;Clostridiales
Otu205	31.214 ±35.035	12.571 ±19.521	0.00114056	0.00507928	Bacteria;Firmicutes;Clostridia;Clostridiales;Ruminococcaceae;Ruminococcus
Otu109	4.607 ±4.871	26.857 ±58.570	0.00126812	0.00557303	Bacteria
Otu100	2.893 ±5.452	26.179 ±70.716	0.00131709	0.00571311	Bacteria;Bacteroidetes;Bacteroidia;Bacteroidales
Otu163	18.357 ±26.810	3.000 ±6.043	0.00136618	0.00585004	Bacteria;Firmicutes;Clostridia;Clostridiales;Ruminococcaceae
Otu222	1.786 ±8.698	10.143 ±20.049	0.00155747	0.00642218	Bacteria;Spirochaetes;Spirochaetes;Spirochaetales;Spirochaetaceae;Treponema
Otu97	1.786 ±5.131	19.536 ±42.470	0.00170224	0.0069335	Bacteria;Bacteroidetes;Bacteroidia;Bacteroidales
Otu98	65.000 ±67.351	27.179 ±28.532	0.0019588	0.00778855	Bacteria;Firmicutes;Clostridia;Clostridiales;Ruminococcaceae;Faecalibacterium;Faecalibacterium_prausnitzii
Otu554	6.607 ±5.750	14.857 ±11.141	0.00212102	0.00805022	Bacteria;Firmicutes;Clostridia;Clostridiales;Ruminococcaceae
Otu1108	49.964 ±61.507	18.500 ±12.726	0.00207868	0.00805022	Bacteria;Firmicutes;Clostridia;Clostridiales;Ruminococcaceae;Oscillospira
Otu90	61.036 ±59.149	24.214 ±18.246	0.00207868	0.00805022	Bacteria;Bacteroidetes;Bacteroidia;Bacteroidales;S24-7
Otu123	49.679 ±59.571	19.071 ±23.087	0.00262703	0.00985873	Bacteria;Firmicutes;Clostridia;Clostridiales;Ruminococcaceae;Ruminococcus
Otu122	16.964 ±34.186	27.286 ±22.586	0.00272106	0.0100982	Bacteria;Firmicutes;Clostridia;Clostridiales;Ruminococcaceae;Ruminococcus
Otu202	49.607 ±45.715	21.000 ±15.197	0.00353521	0.0129754	Bacteria;Firmicutes;Clostridia;Clostridiales;Ruminococcaceae;Ruminococcus;Ruminococcus_bromii
Otu1285	14.607 ±13.560	23.464 ±16.421	0.00369413	0.0134113	Bacteria;Firmicutes;Clostridia;Clostridiales
Otu96	47.964 ±49.652	75.286 ±64.717	0.00390548	0.0140261	Bacteria;Bacteroidetes;Bacteroidia;Bacteroidales
Otu2023	21.786 ±23.253	7.250 ±9.135	0.00423652	0.0150532	Bacteria;Firmicutes;Clostridia;Clostridiales;Lachnospiraceae
Otu284	13.643 ±12.576	27.214 ±19.740	0.00434728	0.0152841	Bacteria;Firmicutes;Clostridia;Clostridiales;Ruminococcaceae
Otu290	14.036 ±23.434	26.214 ±23.971	0.00441048	0.0153448	Bacteria;Firmicutes;Clostridia;Clostridiales
Otu266	21.607 ±23.095	9.000 ±10.870	0.00494149	0.0168414	Bacteria;Firmicutes;Erysipelotrichi;Erysipelotrichales;Erysipelotrichaceae;RFN20
Otu112	128.643 ±67.663	79.607 ±68.073	0.00541535	0.0180873	Bacteria;Firmicutes;Clostridia;Clostridiales;Lachnospiraceae;Roseburia
Otu2099	17.643 ±15.708	8.464 ±8.400	0.00575593	0.0190344	Bacteria;Firmicutes;Clostridia;Clostridiales;Ruminococcaceae;Faecalibacterium
Otu1141	14.750 ±11.098	7.893 ±6.184	0.00634877	0.0196342	Bacteria;Bacteroidetes;Bacteroidia;Bacteroidales;Prevotellaceae;Prevotella
Otu1016	15.821 ±8.023	9.821 ±5.578	0.00634877	0.0196342	Bacteria;Firmicutes;Clostridia;Clostridiales;Lachnospiraceae
Otu187	6.071 ±10.353	26.464 ±73.546	0.00610958	0.0196342	Bacteria;Firmicutes;Clostridia;Clostridiales;Ruminococcaceae
Otu1336	11.036 ±9.418	18.214 ±12.038	0.006054	0.0196342	Bacteria;Firmicutes;Clostridia;Clostridiales;Lachnospiraceae
Otu196	74.643 ±50.262	39.464 ±32.384	0.00634877	0.0196342	Bacteria;Firmicutes;Clostridia;Clostridiales;Lachnospiraceae;Blautia
Otu102	16.214 ±22.235	31.500 ±40.339	0.00669008	0.0204999	Bacteria;Bacteroidetes;Bacteroidia;Bacteroidales
Otu217	25.107 ±37.118	5.250 ±9.842	0.00684357	0.0207796	Bacteria;Tenericutes;Mollicutes;Anaeroplasmatales;Anaeroplasmataceae;Anaeroplasma
Otu218	20.679 ±27.667	5.250 ±6.077	0.007727	0.0226921	Bacteria;Firmicutes;Clostridia;Clostridiales;Ruminococcaceae
Otu200	37.214 ±33.674	20.893 ±14.586	0.00781313	0.0226921	Bacteria;Firmicutes;Clostridia;Clostridiales;Peptostreptococcaceae
Otu1573	0.393 ±1.343	22.964 ±66.957	0.00809778	0.023316	Bacteria;Spirochaetes;Spirochaetes;Spirochaetales;Spirochaetaceae;Treponema
Otu396	19.714 ±14.499	9.250 ±7.763	0.00832168	0.0237559	Bacteria;Firmicutes;Clostridia;Clostridiales;Lachnospiraceae
Otu378	6.893 ±8.833	13.286 ±11.854	0.00960978	0.026972	Bacteria;Bacteroidetes;Bacteroidia;Bacteroidales;Paraprevotellaceae;CF231
Otu85	108.179 ±123.256	190.179 ±137.507	0.00956681	0.026972	Bacteria;Firmicutes;Clostridia;Clostridiales;Ruminococcaceae;Oscillospira
Otu231	21.893 ±32.132	7.607 ±13.685	0.0102583	0.0283164	Bacteria;Bacteroidetes;Bacteroidia;Bacteroidales
Otu2257	6.536 ±14.292	13.143 ±18.447	0.0113356	0.0310336	Bacteria;Spirochaetes;Spirochaetes;Spirochaetales;Spirochaetaceae;Treponema
Otu30	52.393 ±153.769	98.321 ±153.276	0.0115735	0.0314271	Bacteria;Spirochaetes;Spirochaetes;Spirochaetales;Spirochaetaceae;Treponema
Otu159	15.250 ±21.610	57.750 ±75.439	0.0118846	0.0320118	Bacteria;Firmicutes;Clostridia;Clostridiales
Otu180	33.964 ±37.521	15.036 ±11.144	0.0122367	0.0324369	Bacteria;Firmicutes;Erysipelotrichi;Erysipelotrichales;Erysipelotrichaceae;Eubacterium;Eubacterium_biforme
Otu54	141.714 ±66.816	96.929 ±57.428	0.0122367	0.0324369	Bacteria;Bacteroidetes;Bacteroidia;Bacteroidales;Prevotellaceae;Prevotella
Otu50	191.679 ±145.362	107.821 ±106.901	0.0128423	0.0335105	Bacteria;Bacteroidetes;Bacteroidia;Bacteroidales;Bacteroidaceae;Bacteroides
Otu401	16.786 ±13.401	9.250 ±12.113	0.013027	0.0337288	Bacteria;Firmicutes;Clostridia;Clostridiales;Lachnospiraceae
Otu1466	24.179 ±17.577	13.964 ±11.374	0.0134739	0.0346175	Bacteria;Bacteroidetes;Bacteroidia;Bacteroidales;Prevotellaceae;Prevotella
Otu1749	20.071 ±17.380	8.464 ±10.035	0.0136211	0.0347285	Bacteria;Bacteroidetes;Bacteroidia;Bacteroidales;Prevotellaceae;Prevotella;Prevotella_copri
Otu530	62.071 ±48.257	37.179 ±25.502	0.0141322	0.0357587	Bacteria;Firmicutes;Clostridia;Clostridiales;Ruminococcaceae;Oscillospira
Otu488	6.643 ±8.111	11.857 ±10.579	0.0150108	0.0376962	Bacteria;Firmicutes;Clostridia;Clostridiales;Ruminococcaceae;Oscillospira
Otu92	44.071 ±70.125	61.143 ±43.814	0.0156394	0.0389818	Bacteria;Bacteroidetes;Bacteroidia;Bacteroidales;Prevotellaceae;Prevotella
Otu48	7.071 ±18.927	11.321 ±18.409	0.0164769	0.0404653	Bacteria;Spirochaetes;Spirochaetes;Spirochaetales;Spirochaetaceae;Treponema
Otu103	5.607 ±22.932	25.036 ±52.820	0.0167992	0.0409557	Bacteria;Fibrobacteres;Fibrobacteria;Fibrobacterales;Fibrobacteraceae;Fibrobacter;Fibrobacter_succinogenes
Otu2293	13.393 ±49.409	37.321 ±56.057	0.0172846	0.0418337	Bacteria;Bacteroidetes;Bacteroidia;Bacteroidales;Paraprevotellaceae;YRC22
Otu1296	192.000 ±127.446	118.393 ±94.564	0.0178585	0.0426053	Bacteria;Bacteroidetes;Bacteroidia;Bacteroidales;Prevotellaceae;Prevotella
Otu57	111.429 ±130.861	163.893 ±135.924	0.0178585	0.0426053	Bacteria;Firmicutes;Clostridia;Clostridiales;Ruminococcaceae
Otu235	7.250 ±13.212	10.929 ±10.579	0.018528	0.043889	Bacteria;Bacteroidetes;Bacteroidia;Bacteroidales;S24-7
Otu223	18.000 ±33.353	28.321 ±46.146	0.0194204	0.0456789	Bacteria;Firmicutes;Clostridia;Clostridiales;Ruminococcaceae
Otu220	4.607 ±7.305	15.857 ±24.947	0.0209926	0.0486912	Bacteria;Bacteroidetes;Bacteroidia;Bacteroidales
Otu1378	3.464 ±4.359	19.321 ±38.563	0.0209903	0.0486912	Bacteria;Firmicutes;Clostridia;Clostridiales;Ruminococcaceae
Otu10	195.500 ±177.491	254.393 ±130.691	0.0214211	0.0493423	Bacteria;Bacteroidetes;Bacteroidia;Bacteroidales;Prevotellaceae;Prevotella
