# Supplementary material for: Host Gender and Androgen Levels Regulate Gut Bacterial Taxa in Pigs Leading to Sex-Biased Serum Metabolite Profiles
Source: Front Microbiol. 2019 Jun 18;10:1359. doi: 10.3389/fmicb.2019.01359 (PMC6591444; doi:10.3389/fmicb.2019.01359)
Supplement: TABLE S4 — The differential OTUs between castrated boars and gilt counterparts in the F6 population. [file Table_4.XLSX]

## Sheet: Sheet1
Supporting information Table S4. The differential OTUs between castrated boars and gilt counterparts in F6 pig population
OTU_ID	Castrated boars (Mean ± SD )	Castrated boar counterparts (Mean ± SD)	Pvalue	Qvalue	Taxonomy
Otu174	3.607 ± 9.094	25.056 ± 26.350	2.32516e-06	0.000385976	Bacteria;Bacteroidetes;Bacteroidia;Bacteroidales;RF16
Otu180	15.036 ± 11.144	4.000 ± 4.276	1.26722e-06	0.000385976	Bacteria;Firmicutes;Erysipelotrichi;Erysipelotrichales;Erysipelotrichaceae;Eubacterium;Eubacterium_biforme
Otu318	5.393 ± 6.624	21.417 ± 14.583	6.45516e-06	0.000714371	Bacteria;Firmicutes;Clostridia
Otu607	13.786 ± 8.867	26.278 ± 12.571	3.7341e-05	0.00226644	Bacteria;Bacteroidetes;Bacteroidia;Bacteroidales;Porphyromonadaceae;Parabacteroides
Otu1434	30.250 ± 17.303	49.611 ± 15.398	4.09597e-05	0.00226644	Bacteria;Bacteroidetes;Bacteroidia;Bacteroidales;Porphyromonadaceae;Parabacteroides
Otu13	111.536 ± 313.154	333.333 ± 320.277	2.9163e-05	0.00226644	Bacteria;Bacteroidetes;Bacteroidia;Bacteroidales;BS11
Otu283	12.679 ± 11.496	23.750 ± 12.498	9.31221e-05	0.00401413	Bacteria;Firmicutes;Bacilli;Turicibacterales;Turicibacteraceae;Turicibacter
Otu96	75.286 ± 64.717	35.444 ± 25.225	9.67259e-05	0.00401413	Bacteria;Bacteroidetes;Bacteroidia;Bacteroidales
Otu145	8.000 ± 19.005	23.611 ± 26.232	0.000139893	0.0051605	Bacteria
Otu140	57.500 ± 45.453	25.917 ± 21.203	0.000162926	0.00540915	Bacteria;Firmicutes;Clostridia;Clostridiales;Lachnospiraceae;Dorea
Otu222	10.143 ± 20.049	29.278 ± 30.153	0.000224515	0.00621158	Bacteria;Spirochaetes;Spirochaetes;Spirochaetales;Spirochaetaceae;Treponema
Otu2338	13.429 ± 13.914	30.778 ± 22.351	0.000218305	0.00621158	Bacteria;Firmicutes;Clostridia;Clostridiales;Ruminococcaceae
Otu196	39.464 ± 32.384	14.861 ± 16.937	0.000255972	0.00653713	Bacteria;Firmicutes;Clostridia;Clostridiales;Lachnospiraceae;Blautia
Otu310	14.036 ± 16.728	2.694 ± 4.275	0.000344543	0.00817059	Bacteria;Firmicutes;Erysipelotrichi;Erysipelotrichales;Erysipelotrichaceae;RFN20
Otu276	17.571 ± 9.605	34.583 ± 22.719	0.00039882	0.00882722	Bacteria;Bacteroidetes;Bacteroidia;Bacteroidales;Paraprevotellaceae
Otu18	87.750 ± 78.980	192.667 ± 150.604	0.000433473	0.00899456	Bacteria;Bacteroidetes;Bacteroidia;Bacteroidales;RF16
Otu147	45.571 ± 43.624	70.417 ± 38.644	0.000615281	0.0119815	Bacteria;Bacteroidetes;Bacteroidia;Bacteroidales
Otu1	103.607 ± 271.919	426.806 ± 759.144	0.000649602	0.0119815	Bacteria;Spirochaetes;Spirochaetes;Spirochaetales;Spirochaetaceae;Treponema
Otu17	185.071 ± 139.997	361.750 ± 224.528	0.000958907	0.0167556	Bacteria;Firmicutes;Bacilli;Lactobacillales;Streptococcaceae;Streptococcus;Streptococcus_luteciae
Otu136	5.679 ± 8.079	17.000 ± 22.242	0.00110104	0.017895	Bacteria;Bacteroidetes;Bacteroidia;Bacteroidales
Otu1293	35.393 ± 28.764	66.306 ± 46.094	0.00113191	0.017895	Bacteria;Firmicutes;Clostridia;Clostridiales;Ruminococcaceae;Oscillospira
Otu1424	97.107 ± 162.777	184.194 ± 137.826	0.00120457	0.0181781	Bacteria;Spirochaetes;Spirochaetes;Spirochaetales;Spirochaetaceae;Treponema
Otu976	42.143 ± 28.681	20.722 ± 28.888	0.00130158	0.018788	Bacteria;Bacteroidetes;Bacteroidia;Bacteroidales;Prevotellaceae;Prevotella
Otu818	11.071 ± 21.328	35.417 ± 49.139	0.00136036	0.0188183	Bacteria;Bacteroidetes;Bacteroidia;Bacteroidales;Porphyromonadaceae;Paludibacter
Otu36	90.750 ± 63.626	149.333 ± 79.590	0.00146888	0.0195067	Bacteria;Bacteroidetes;Bacteroidia;Bacteroidales
Otu153	23.321 ± 31.915	48.806 ± 42.166	0.00162267	0.0207203	Bacteria;Verrucomicrobia;Verruco-5;WCHB1-41;RFP12
Otu213	26.429 ± 37.622	63.722 ± 62.888	0.00180612	0.0222086	Bacteria;Bacteroidetes;Bacteroidia;Bacteroidales;Prevotellaceae;Prevotella
Otu251	16.143 ± 17.064	31.889 ± 22.254	0.00192748	0.0228544	Bacteria;Verrucomicrobia;Verruco-5;WCHB1-41;RFP12
Otu179	26.429 ± 29.34	51.278 ± 46.858	0.00202737	0.0232099	Bacteria;Bacteroidetes;Bacteroidia;Bacteroidales;Prevotellaceae;Prevotella
Otu8	95.536 ± 138.885	214.333 ± 201.400	0.00211039	0.0233549	Bacteria;Spirochaetes;Spirochaetes;Spirochaetales;Spirochaetaceae;Treponema
Otu1369	13.821 ± 13.984	22.139 ± 13.344	0.00269374	0.0288491	Bacteria;Bacteroidetes;Bacteroidia;Bacteroidales;Prevotellaceae;Prevotella
Otu64	65.250 ± 75.375	106.861 ± 84.383	0.00303639	0.0315025	Bacteria;Spirochaetes;Spirochaetes;Spirochaetales;Spirochaetaceae;Treponema
Otu84	26.893 ± 25.086	51.583 ± 39.307	0.00323085	0.0325043	Bacteria;Firmicutes;Clostridia;Clostridiales;Ruminococcaceae
Otu120	9.964 ± 12.008	2.500 ± 6.496	0.0041133	0.0390176	Bacteria;Firmicutes;Erysipelotrichi;Erysipelotrichales;Erysipelotrichaceae;Catenibacterium
Otu16	337.286 ± 300.401	163.222 ± 96.939	0.004023	0.0390176	Bacteria;Firmicutes;Clostridia;Clostridiales;Ruminococcaceae
Otu130	11.821 ± 18.98	14.639 ± 8.835	0.00481986	0.0435279	Bacteria;Bacteroidetes;Bacteroidia;Bacteroidales;Prevotellaceae;Prevotella
Otu1185	22.250 ± 15.361	34.528 ± 18.220	0.00485101	0.0435279	Bacteria;Firmicutes;Clostridia;Clostridiales
Otu1825	51.500 ± 75.478	12.639 ± 21.811	0.00529724	0.0462811	Bacteria;Bacteroidetes;Bacteroidia;Bacteroidales;Prevotellaceae;Prevotella;Prevotella_copri
Otu261	19.964 ± 11.500	37.250 ± 24.936	0.00551004	0.0467942	Bacteria;Bacteroidetes;Bacteroidia;Bacteroidales;Paraprevotellaceae;CF231
Otu1573	22.964 ± 66.957	83.778 ± 119.376	0.00563785	0.0467942	Bacteria;Spirochaetes;Spirochaetes;Spirochaetales;Spirochaetaceae;Treponema
Otu202	21.000 ± 15.197	12.250 ± 16.548	0.00584539	0.0473334	Bacteria;Firmicutes;Clostridia;Clostridiales;Ruminococcaceae;Ruminococcus;Ruminococcus_bromii
Otu82	147.750 ± 170.982	78.639 ± 111.866	0.00612417	0.0484101	Bacteria;Bacteroidetes;Bacteroidia;Bacteroidales;Prevotellaceae;Prevotella;Prevotella_copri
