# Supplementary material for: Host Gender and Androgen Levels Regulate Gut Bacterial Taxa in Pigs Leading to Sex-Biased Serum Metabolite Profiles
Source: Front Microbiol. 2019 Jun 18;10:1359. doi: 10.3389/fmicb.2019.01359 (PMC6591444; doi:10.3389/fmicb.2019.01359)
Supplement: TABLE S5 — Differential KEGG pathways between entire boars and gilts in Duroc pigs, and between entire boars and castrated boars in F6 pig population. [file Table_5.XLSX]

## Sheet: Sheet1
Supporting information Table S5. Differential KEGG pathways between entire boars and gilts in Duroc pigs, and between entire boars and castrated boars in the F6 pig popuation.
Pig population	KEGG Pathways	group	LDA SCORE (log10)	P value
Duroc population	Transporters	Gilts	2.71	0.00583177
	ABC transporters	Gilts	2.35	0.0127296
F6 population	Peptidases	Entire boars	2.37	0.00019792
	Chromosome	Entire boars	2.2	0.000587202
	Purine metabolism	Entire boars	2.18	0.0264554
	Starch and sucrose metabolism	Entire boars	2.16	0.000353197
	DNAreplicationproteins	Entire boars	2.14	4.63e-05
	Photosynthesis	Entire boars	2.07	0.000829601
	Photosynthesis proteins	Entire boars	2.06	0.00127778
	Pyrimidine metabolism	Entire boars	2.05	0.0206571
	Other ion coupled transporters	Entire boars	2.04	0.010131
	Galactose metabolism	Entire boars	2.03	0.000433736
	Fatty acid metabolism	Gilts	-2.01	8.99e-07
	Function unknown	Gilts	-2.06	9.72e-05
	Secretion system	Gilts	-2.3	0.000353197
	Flagellar assembly	Gilts	-2.42	0.000648697
	Bacterial chemotaxis	Gilts	-2.54	0.000168387
	Two component system	Gilts	-2.55	0.000480153
	Bacterial motility proteins	Gilts	-2.81	0.000302219
F6 population	Other ion coupled transporters	Entire boars	2.36	0.000312027
	Peptidases	Entire boars	2.36	0.000615141
	Starch and sucrose metabolism	Entire boars	2.29	0.00012581
	Chromosome	Entire boars	2.26	0.000544964
	Purine metabolism	Entire boars	2.25	0.0305364
	DNA replication proteins	Entire boars	2.21	1.45e-06
	Fructose and mannose metabolism	Entire boars	2.18	5.95e-05
	Galactose metabolism	Entire boars	2.14	0.000102887
	Pyrimidine metabolism	Entire boars	2.12	0.0269512
	Chaperones and folding catalysts	Entire boars	2.09	0.0421569
	DNA repair and recombination proteins	Entire boars	2.09	0.0438438
	Amino sugar and nucleotide sugar metabolism	Entire boars	2.07	0.00413472
	General function prediction only	Entire boars	2.07	0.0024329
	Photosynthesis	Entire boars	2.06	0.00874426
	Photosynthesis proteins	Entire boars	2.04	0.0105778
	Carbon fixation in photosynthetic organisms	Entire boars	2.01	7.32e-05
	Cyanoamino acid metabolism	Entire boars	2.01	0.000163921
	Propanoate metabolism	Castrated boars	-2.04	6.38e-05
	Fatty acid metabolism	Castrated boars	-2.08	4.89e-07
	Function unknown	Castrated boars	-2.11	0.00111028
	Secretionsystem	Castrated boars	-2.46	5.55e-05
	Flagellar assembly	Castrated boars	-2.57	4.5e-05
	Bacterial chemotaxis	Castrated boars	-2.62	1.52e-05
	Two component system	Castrated boars	-2.65	4.5e-05
	Bacterial motility proteins	Castrated boars	-2.96	2.54e-05
